# Supplementary material for: Automated Cancer Diagnostics via Analysis of Optical and Chemical Images by Deep and Shallow Learning
Source: Metabolites. 2022 May 18;12(5):455. doi: 10.3390/metabo12050455 (PMC9143055; doi:10.3390/metabo12050455)
Supplement: Supplementary file 1 [file metabolites-12-00455-s001.zip]

Archive with 1 entries (1 files):
- metabolites-1713773-supplementary.pdf
